# Supplementary material for: The Diagnostic Value of the Combined 3D Pseudo-Continuous Arterial Spin Labeling and Diffusion Kurtosis Imaging in Patients With Binswanger’s Disease
Source: Front Neurosci. 2022 Jun 30;16:853422. doi: 10.3389/fnins.2022.853422 (PMC9280636; doi:10.3389/fnins.2022.853422)
Supplement: Supplementary file 1 [file Data_Sheet_1.xlsx]

## Sheet: ALL data 
										FA
Patient ID	Group	Gender	Age	MESS	Orientation（10）	Memory（3）	Attention and calculation（5）	Recall ability（3）	Language skills（9）	CSL	N-CSL	CSR	N-CSR	GCC	SCC	FWML	N-FWML	FWMR	N-FWMR	PWML	N-PWML	PWMR	N-PWMR	OWML	N-OWML	OWMR	N-OWMR	TWML	TWMR	BV-FAWML	N-BV-FAWML	BV-FAWMR	N-BV-FAWMR	BV-BWML	N-BV-BWML	BV-BWMR	N-BV-BWMR	BV-OAWML	N-BV-OAWML	BV-OAWMR	N-BV-OAWMR	CauL	CauR	PuL	PuR	GpL	GpR	ThaL	ThaR
1	1	M	75	22	8	3	4	2	5	0.181	0.354	0.158	0.32	0.36	0.539	0.152	0.433	0.115	0.417	0.26	0.398	0.16	0.369	0.159	0.329	0.175	0.334	0.367	0.325	0.13	0.289	0.176	0.291	0.159	0.321	0.202	0.43	0.15	0.643	0.164	0.642	0.245	0.29	0.28	0.26	0.272	0.345	0.282	0.379
2	1	M	73	25	9	3	5	3	5	0.181	0.308	0.117	0.321	0.565	0.559	0.174	0.318	0.164	0.49	0.188	0.467	0.244	0.319	0.208	0.423	0.179	0.352	0.275	0.434	0.142	0.328	0.143	0.287	0.159	0.469	0.175	0.452	0.265	0.358	0.169	0.417	0.212	0.244	0.245	0.21	0.397	0.355	0.255	0.261
3	1	M	69	24	9	2	5	2	6	0.134	0.285	0.11	0.276	0.318	0.413	0.143	0.437	0.175	0.457	0.2	0.37	0.225	0.377	0.23	0.456	0.201	0.444	0.446	0.418	0.147	0.489	0.156	0.418	0.15	0.515	0.171	0.403	0.197	0.392	0.172	0.294	0.23	0.224	0.316	0.249	0.514	0.356	0.236	0.224
4	1	F	70	8	2	1	0	0	5	0.239	0.381	0.177	0.272	0.605	0.384	0.211	0.352	0.162	0.364	0.28	0.315	0.39	0.312	0.202	0.452	0.244	0.404	0.447	0.319	0.261	0.265	0.168	0.284	0.184	0.37	0.166	0.395	0.284	0.448	0.281	0.466	0.116	0.239	0.372	0.358	0.644	0.397	0.315	0.373
5	1	M	68	27	9	3	5	3	8	0.149	0.235	0.174	0.219	0.406	0.3	0.167	0.282	0.228	0.31	0.242	0.252	0.188	0.434	0.146	0.408	0.175	0.35	0.316	0.446	0.11	0.271	0.134	0.334	0.17	0.424	0.263	0.327	0.225	0.399	0.187	0.401	0.192	0.178	0.26	0.203	0.244	0.221	0.224	0.292
6	1	F	71	18	5	3	1	0	8	0.157	0.246	0.176	0.248	0.472	0.431	0.184	0.259	0.201	0.458	0.277	0.319	0.311	0.438	0.205	0.41	0.179	0.345	0.35	0.439	0.147	0.33	0.16	0.384	0.232	0.55	0.172	0.523	0.226	0.346	0.221	0.513	0.176	0.191	0.156	0.11	0.171	0.162	0.162	0.18
7	1	M	67	19	8	3	2	0	6	0.152	0.247	0.135	0.296	0.327	0.452	0.127	0.306	0.106	0.352	0.246	0.26	0.168	0.453	0.183	0.38	0.185	0.368	0.325	0.337	0.134	0.178	0.0974	0.219	0.199	0.426	0.162	0.425	0.23	0.463	0.162	0.27	0.338	0.274	0.151	0.194	0.477	0.397	0.328	0.334
8	1	M	79	23	9	3	3	2	6	0.152	0.302	0.22	0.368	0.619	0.341	0.143	0.43	0.174	0.407	0.324	0.347	0.175	0.386	0.403	0.285	0.136	0.314	0.448	0.358	0.139	0.273	0.153	0.336	0.274	0.502	0.193	0.43	0.316	0.457	0.219	0.447	0.289	0.224	0.295	0.274	0.247	0.305	0.307	0.275
9	1	F	75	22	6	3	4	2	7	0.118	0.31	0.107	0.409	0.56	0.427	0.118	0.365	0.103	0.308	0.174	0.38	0.194	0.432	0.207	0.355	0.222	0.493	0.33	0.252	0.116	0.296	0.124	0.305	0.117	0.384	0.156	0.558	0.138	0.416	0.179	0.319	0.247	0.333	0.304	0.18	0.188	0.208	0.194	0.182
10	1	M	65	20	9	2	3	1	5	0.134	0.382	0.128	0.401	0.661	0.511	0.22	0.285	0.154	0.337	0.199	0.397	0.197	0.309	0.218	0.425	0.255	0.386	0.356	0.317	0.218	0.312	0.157	0.335	0.163	0.408	0.164	0.525	0.199	0.392	0.197	0.402	0.206	0.183	0.173	0.145	0.479	0.41	0.245	0.356
11	1	M	71	22	8	3	3	2	6	0.183	0.268	0.104	0.314	0.73	0.618	0.212	0.295	0.179	0.358	0.179	0.45	0.152	0.479	0.174	0.551	0.179	0.464	0.352	0.348	0.136	0.291	0.166	0.348	0.16	0.341	0.136	0.335	0.151	0.301	0.118	0.33	0.396	0.344	0.124	0.158	0.22	0.356	0.335	0.322
12	1	F	77	13	5	3	0	1	4	0.232	0.271	0.213	0.322	0.469	0.446	0.175	0.29	0.133	0.29	0.27	0.307	0.252	0.44	0.214	0.365	0.181	0.313	0.387	0.42	0.202	0.258	0.187	0.31	0.183	0.355	0.242	0.339	0.254	0.365	0.281	0.495	0.211	0.155	0.15	0.156	0.389	0.263	0.294	0.306
13	1	M	73	23	9	2	3	1	8	0.255	0.519	0.193	0.467	0.639	0.51	0.173	0.394	0.178	0.257	0.213	0.297	0.262	0.407	0.135	0.405	0.198	0.304	0.29	0.435	0.177	0.251	0.187	0.227	0.187	0.668	0.164	0.521	0.227	0.352	0.217	0.374	0.226	0.19	0.173	0.187	0.44	0.291	0.346	0.295
14	1	M	78	12	5	1	1	1	4	0.229	0.742	0.18	0.254	0.554	0.323	0.183	0.345	0.187	0.33	0.297	0.46	0.145	0.328	0.144	0.266	0.176	0.314	0.385	0.365	0.141	0.347	0.144	0.442	0.159	0.417	0.173	0.394	0.202	0.276	0.2	0.292	0.197	0.167	0.191	0.162	0.308	0.24	0.212	0.226
15	1	M	74	20	8	1	3	1	7	0.169	0.328	0.133	0.345	0.754	0.451	0.136	0.268	0.13	0.402	0.157	0.317	0.112	0.344	0.162	0.32	0.126	0.435	0.333	0.437	0.141	0.392	0.148	0.357	0.12	0.337	0.152	0.449	0.168	0.409	0.121	0.401	0.282	0.181	0.132	0.169	0.318	0.277	0.25	0.211
16	1	M	63	20	9	3	0	2	6	0.266	0.236	0.19	0.346	0.704	0.582	0.168	0.473	0.18	0.421	0.285	0.37	0.195	0.315	0.189	0.571	0.225	0.648	0.246	0.555	0.125	0.402	0.108	0.376	0.275	0.33	0.172	0.281	0.308	0.347	0.337	0.32	0.316	0.263	0.256	0.175	0.713	0.329	0.35	0.261
17	1	F	78	22	9	1	4	1	7	0.256	0.37	0.226	0.389	0.637	0.738	0.236	0.306	0.226	0.318	0.217	0.332	0.234	0.338	0.16	0.332	0.119	0.443	0.408	0.382	0.137	0.226	0.129	0.325	0.156	0.551	0.249	0.465	0.315	0.38	0.364	0.449	0.3	0.228	0.189	0.148	0.427	0.263	0.174	0.204
18	1	M	78	23	9	3	4	2	5	0.145	0.434	0.15	0.43	0.359	0.513	0.148	0.379	0.186	0.37	0.21	0.304	0.224	0.333	0.265	0.311	0.242	0.248	0.405	0.472	0.199	0.358	0.165	0.341	0.238	0.59	0.155	0.515	0.261	0.371	0.363	0.48	0.212	0.528	0.311	0.194	0.386	0.243	0.269	0.277
19	1	M	64	25	10	1	5	1	8	0.15	0.427	0.124	0.432	0.338	0.54	0.127	0.209	0.149	0.294	0.216	0.335	0.249	0.273	0.196	0.372	0.207	0.315	0.374	0.439	0.108	0.259	0.162	0.213	0.195	0.51	0.129	0.301	0.284	0.286	0.14	0.4	0.182	0.163	0.205	0.0984	0.267	0.109	0.398	0.26
20	1	M	85	26	9	3	4	3	7	0.169	0.389	0.122	0.382	0.565	0.388	0.194	0.252	0.135	0.37	0.282	0.345	0.255	0.335	0.162	0.365	0.231	0.395	0.362	0.451	0.197	0.363	0.16	0.348	0.287	0.38	0.209	0.32	0.162	0.34	0.147	0.417	0.42	0.325	0.415	0.422	0.644	0.401	0.257	0.372
21	1	M	69	18	9	2	2	0	5	0.124	0.464	0.148	0.316	0.378	0.231	0.15	0.224	0.162	0.218	0.278	0.468	0.206	0.361	0.191	0.334	0.167	0.34	0.367	0.429	0.263	0.3	0.139	0.288	0.216	0.246	0.22	0.373	0.245	0.389	0.181	0.395	0.234	0.252	0.205	0.294	0.318	0.575	0.345	0.327
22	1	F	84	16	7	2	0	0	7	0.14	0.376	0.088	0.387	0.249	0.408	0.136	0.402	0.154	0.39	0.19	0.428	0.21	0.505	0.169	0.354	0.097	0.389	0.418	0.333	0.164	0.37	0.149	0.361	0.215	0.285	0.185	0.293	0.19	0.428	0.21	0.505	0.256	0.162	0.112	0.292	0.24	0.321	0.193	0.315
23	1	M	60	24	9	3	4	0	8	0.247	0.448	0.113	0.348	0.652	0.498	0.136	0.176	0.15	0.304	0.268	0.415	0.191	0.392	0.218	0.421	0.185	0.381	0.349	0.349	0.211	0.344	0.209	0.335	0.208	0.42	0.165	0.369	0.229	0.446	0.172	0.42	0.256	0.259	0.265	0.19	0.509	0.471	0.336	0.333
24	1	M	66	19	6	3	2	3	5	0.194	0.388	0.0764	0.37	0.697	0.546	0.13	0.228	0.165	0.243	0.296	0.247	0.194	0.342	0.132	0.422	0.151	0.404	0.165	0.225	0.188	0.352	0.138	0.338	0.259	0.48	0.19	0.445	0.211	0.369	0.257	0.488	0.255	0.226	0.211	0.244	0.297	0.229	0.49	0.221
25	1	M	74	20	9	1	5	0	5	0.134	0.57	0.17	0.465	0.398	0.512	0.153	0.35	0.0933	0.294	0.187	0.468	0.224	0.437	0.184	0.341	0.277	0.286	0.458	0.335	0.216	0.304	0.166	0.324	0.23	0.413	0.185	0.352	0.211	0.48	0.186	0.445	0.194	0.203	0.324	0.245	0.483	0.404	0.327	0.298
26	1	F	65	12	6	1	0	0	5	0.163	0.41	0.166	0.405	0.729	0.69	0.174	0.38	0.162	0.301	0.15	0.391	0.164	0.402	0.151	0.321	0.196	0.413	0.358	0.336	0.141	0.383	0.13	0.323	0.182	0.454	0.168	0.309	0.173	0.424	0.17	0.391	0.212	0.241	0.224	0.177	0.387	0.299	0.286	0.293
27	1	M	67	24	10	2	5	0	7	0.216	0.352	0.111	0.319	0.494	0.433	0.167	0.249	0.14	0.294	0.213	0.406	0.12	0.496	0.121	0.364	0.128	0.308	0.256	0.259	0.183	0.318	0.169	0.339	0.308	0.458	0.454	0.611	0.191	0.449	0.195	0.375	0.242	0.198	0.228	0.23	0.261	0.257	0.341	0.279
28	1	M	66	11	5	1	1	0	4	0.162	0.346	0.0995	0.341	0.51	0.386	0.151	0.35	0.181	0.356	0.229	0.389	0.2	0.368	0.197	0.37	0.198	0.323	0.283	0.388	0.19	0.307	0.13	0.277	0.17	0.293	0.26	0.525	0.118	0.319	0.226	0.359	0.215	0.186	0.229	0.217	0.332	0.263	0.376	0.218
29	1	M	71	25	9	3	3	3	7	0.155	0.388	0.191	0.374	0.575	0.518	0.157	0.312	0.129	0.359	0.217	0.448	0.233	0.381	0.181	0.395	0.153	0.414	0.468	0.41	0.193	0.43	0.207	0.359	0.164	0.471	0.12	0.375	0.239	0.452	0.233	0.348	0.181	0.153	0.377	0.283	0.464	0.434	0.275	0.292
30	1	F	68	21	8	3	3	1	6	0.149	0.396	0.135	0.406	0.459	0.373	0.131	0.36	0.154	0.368	0.156	0.251	0.152	0.252	0.168	0.287	0.209	0.352	0.335	0.203	0.17	0.242	0.161	0.265	0.16	0.569	0.224	0.601	0.176	0.434	0.18	0.312	0.246	0.168	0.248	0.24	0.392	0.366	0.31	0.269
31	1	M	71	13	3	3	2	0	5	0.107	0.384	0.195	0.417	0.376	0.4	0.2	0.356	0.225	0.269	0.224	0.381	0.19	0.563	0.114	0.311	0.189	0.407	0.293	0.375	0.172	0.491	0.115	0.301	0.129	0.36	0.17	0.411	0.255	0.445	0.157	0.388	0.278	0.169	0.365	0.153	0.2	0.266	0.336	0.249
32	1	F	66	24	9	3	4	3	5	0.169	0.435	0.184	0.437	0.712	0.602	0.18	0.35	0.165	0.222	0.27	0.313	0.245	0.35	0.168	0.624	0.18	0.324	0.364	0.449	0.186	0.396	0.156	0.421	0.157	0.394	0.248	0.316	0.231	0.4	0.265	0.384	0.202	0.202	0.177	0.168	0.423	0.251	0.276	0.278
33	1	F	80	23	8	3	3	3	6	0.131	0.351	0.137	0.345	0.631	0.367	0.154	0.253	0.1	0.253	0.149	0.325	0.114	0.369	0.137	0.342	0.123	0.262	0.376	0.366	0.121	0.402	0.121	0.275	0.333	0.361	0.175	0.417	0.158	0.39	0.175	0.338	0.182	0.186	0.185	0.11	0.332	0.379	0.139	0.148
34	1	M	85	10	2	1	0	1	6	0.141	0.36	0.15	0.511	0.679	0.72	0.563	0.459	0.146	0.363	0.119	0.32	0.138	0.385	0.162	0.372	0.141	0.313	0.51	0.333	0.124	0.238	0.157	0.2	0.294	0.36	0.245	0.288	0.183	0.256	0.146	0.378	0.234	0.194	0.246	0.204	0.381	0.364	0.497	0.485
35	1	M	83	5	1	1	1	0	2	0.128	0.311	0.137	0.361	0.362	0.584	0.153	0.306	0.113	0.246	0.214	0.42	0.188	0.34	0.0926	0.369	0.129	0.348	0.371	0.34	0.16	0.357	0.159	0.406	0.292	0.35	0.27	0.374	0.229	0.377	0.198	0.317	0.251	0.246	0.255	0.263	0.432	0.41	0.265	0.438
36	0	F	79	29						0.335		0.2915		0.813	0.774	0.399		0.317		0.353		0.3835		0.377		0.407		0.485	0.374	0.486		0.4935		0.4145		0.4455		0.417		0.3845		0.246	0.258	0.249	0.274	0.585	0.326	0.399	0.342
37	0	M	64	29						0.435		0.497		0.783	0.825	0.375		0.309		0.399		0.388		0.402		0.431		0.498	0.469	0.326		0.336		0.627		0.567		0.44		0.406		0.296	0.305	0.206	0.172	0.32	0.374	0.252	0.298
38	0	M	72	29						0.365		0.339		0.874	0.848	0.317		0.346		0.434		0.406		0.357		0.505		0.44	0.401	0.436		0.29		0.48		0.459		0.488		0.399		0.187	0.226	0.264	0.207	0.456	0.456	0.286	0.323
39	0	F	79	28						0.376		0.456		0.863	0.786	0.318		0.261		0.256		0.436		0.277		0.386		0.467	0.34	0.449		0.446		0.606		0.509		0.365		0.456		0.226	0.183	0.224	0.162	0.358	0.358	0.263	0.288
40	0	M	83	28						0.376		0.298		0.827	0.667	0.253		0.252		0.381		0.398		0.352		0.481		0.506	0.49	0.423		0.352		0.588		0.516		0.572		0.579		0.267	0.241	0.356	0.228	0.458	0.39	0.265	0.263
41	0	M	78	28						0.391		0.406		0.707	0.732	0.326		0.303		0.487		0.454		0.488		0.551		0.441	0.413	0.292		0.302		0.377		0.521		0.417		0.409		0.207	0.18	0.33	0.176	0.474	0.313	0.288	0.275
42	0	F	71	29						0.355		0.324		0.708	0.702	0.478		0.379		0.341		0.322		0.501		0.512		0.387	0.406	0.41		0.32		0.388		0.424		0.401		0.474		0.17	0.183	0.194	0.201	0.32	0.275	0.279	0.27
43	0	M	71	28						0.316		0.273		0.756	0.614	0.305		0.291		0.315		0.455		0.461		0.486		0.431	0.382	0.335		0.354		0.467		0.414		0.383		0.298		0.237	0.2	0.198	0.2	0.373	0.519	0.285	0.357
44	0	F	76	29						0.302		0.282		0.704	0.542	0.461		0.381		0.312		0.413		0.458		0.445		0.427	0.425	0.287		0.306		0.281		0.299		0.3		0.463		0.213	0.184	0.201	0.193	0.384	0.401	0.234	0.271
45	0	F	82	27						0.436		0.405		0.829	0.548	0.387		0.409		0.398		0.372		0.372		0.493		0.475	0.426	0.423		0.41		0.569		0.536		0.432		0.446		0.17	0.143	0.217	0.18	0.457	0.389	0.239	0.242
46	0	M	70	29						0.456		0.473		0.849	0.786	0.452		0.45		0.382		0.453		0.415		0.446		0.432	0.541	0.514		0.448		0.503		0.676		0.339		0.418		0.27	0.24	0.267	0.235	0.522	0.299	0.296	0.327
47	0	M	72	28						0.307		0.321		0.762	0.532	0.31		0.259		0.471		0.425		0.549		0.552		0.437	0.449	0.421		0.401		0.487		0.623		0.406		0.458		0.335	0.193	0.248	0.302	0.558	0.53	0.313	0.321
48	0	F	70	27						0.425		0.413		0.809	0.562	0.397		0.318		0.428		0.399		0.472		0.348		0.457	0.457	0.419		0.447		0.231		0.501		0.453		0.482		0.251	0.188	0.224	0.268	0.525	0.443	0.261	0.267
49	0	F	76	27						0.357		0.36		0.748	0.535	0.419		0.456		0.653		0.364		0.54		0.407		0.504	0.563	0.397		0.432		0.568		0.446		0.563		0.473		0.423	0.218	0.247	0.255	0.477	0.312	0.358	0.41
50	0	M	63	29						0.346		0.415		0.662	0.623	0.323		0.414		0.365		0.442		0.497		0.501		0.547	0.447	0.454		0.401		0.484		0.34		0.432		0.435		0.192	0.188	0.265	0.148	0.234	0.252	0.285	0.309
51	0	F	64	28						0.392		0.347		0.786	0.457	0.339		0.331		0.381		0.457		0.513		0.441		0.479	0.525	0.467		0.445		0.426		0.426		0.405		0.468		0.177	0.193	0.199	0.193	0.368	0.284	0.349	0.272
52	0	F	65	29						0.49		0.332		0.927	0.729	0.493		0.38		0.479		0.348		0.406		0.336		0.591	0.53	0.412		0.474		0.404		0.544		0.407		0.451		0.277	0.267	0.313	0.302	0.635	0.432	0.311	0.328
53	0	M	62	29						0.426		0.374		0.688	0.456	0.427		0.349		0.438		0.382		0.457		0.423		0.466	0.356	0.269		0.466		0.37		0.325		0.372		0.399		0.142	0.126	0.19	0.236	0.289	0.296	0.296	0.323
54	0	F	62	30						0.399		0.459		0.767	0.577	0.421		0.424		0.419		0.485		0.363		0.366		0.54	0.535	0.299		0.414		0.403		0.376		0.362		0.403		0.256	0.21	0.186	0.126	0.455	0.254	0.29	0.276
55	0	F	68	29						0.484		0.569		0.719	0.707	0.339		0.352		0.339		0.364		0.321		0.347		0.407	0.489	0.367		0.305		0.424		0.353		0.526		0.486		0.224	0.223	0.328	0.226	0.322	0.343	0.316	0.324
56	0	F	82	27						0.35		0.326		0.731	0.542	0.299		0.415		0.582		0.388		0.608		0.482		0.491	0.567	0.329		0.517		0.492		0.397		0.328		0.303		0.438	0.402	0.399	0.307	0.391	0.655	0.396	0.308
57	0	F	74	27						0.434				0.825	0.634	0.38		0.327		0.415		0.341		0.425		0.34		0.408	0.379	0.323		0.331		0.636		0.651		0.468		0.291		0.261	0.217	0.178	0.217	0.451	0.302	0.285	0.335
58	0	F	78	28						0.357		0.415		0.601	0.367	0.374		0.396		0.449		0.391		0.453		0.436		0.52	0.413	0.468		0.376		0.55		0.492		0.373		0.367		0.197	0.227	0.246	0.203	0.434	0.411	0.35	0.316
59	0	M	68	29						0.351		0.362		0.76	0.709	0.448		0.431		0.467		0.388		0.452		0.469		0.478	0.459	0.382		0.34		0.543		0.469		0.457		0.423		0.209	0.183	0.557	0.417	0.301	0.305	0.294	0.285
60	0	F	68	29						0.403		0.311		0.774	0.811	0.306		0.26		0.401		0.326		0.348		0.338		0.398	0.448	0.323		0.35		0.564		0.545		0.45		0.405		0.322	0.275	0.206	0.206	0.356	0.46	0.341	0.388
61	0	F	63	30						0.372		0.35		0.785	0.855	0.368		0.308		0.353		0.416		0.55		0.465		0.582	0.517	0.269		0.265		0.574		0.616		0.547		0.487		0.168	0.196	0.131	0.172	0.261	0.212	0.307	0.256
62	0	F	73	29						0.379		0.347		0.815	0.95	0.278		0.247		0.408		0.427		0.395		0.48		0.489	0.55	0.29		0.198		0.541		0.465		0.467		0.514		0.204	0.337	0.2	0.178	0.256	0.332	0.3	0.374
63	0	F	71	28						0.306		0.305		0.705	0.42	0.407		0.356		0.405		0.341		0.406		0.368		0.541	0.51	0.359		0.36		0.328		0.381		0.432		0.413		0.229	0.257	0.414	0.338	0.416	0.49	0.293	0.298
64	0	F	68	29						0.425		0.495		0.815	0.875	0.333		0.405		0.396		0.486		0.561		0.498		0.416	0.425	0.356		0.322		0.319		0.497		0.506		0.487		0.197	0.181	0.203	0.141	0.296	0.422	0.294	0.249
65	0	M	74	29						0.315		0.359		0.769	0.92	0.391		0.343		0.425		0.442		0.395		0.39		0.38	0.369	0.274		0.234		0.512		0.483		0.38		0.434		0.223	0.165	0.245	0.191	0.298	0.259	0.312	0.309
66	0	M	58	30						0.396		0.354		0.821	0.571	0.412		0.488		0.529		0.487		0.508		0.407		0.586	0.482	0.448		0.385		0.45		0.457		0.528		0.495		0.265	0.193	0.139	0.252	0.219	0.228	0.267	0.263
67	0	F	57	30						0.39		0.357		0.733	0.581	0.381		0.306		0.413		0.465		0.548		0.487		0.388	0.51	0.376		0.35		0.477		0.502		0.401		0.426		0.206	0.245	0.162	0.164	0.404	0.503	0.252	0.286
68	0	F	80	28						0.405		0.367		0.75	0.834	0.377		0.411		0.387		0.356		0.469		0.569		0.549	0.571	0.472		0.386		0.487		0.434		0.436		0.366		0.295	0.329	0.253	0.29	0.563	0.532	0.286	0.331
69	0	M	72	28						0.368		0.384		0.91	0.769	0.334		0.377		0.404		0.356		0.384		0.466		0.503	0.425	0.352		0.462		0.456		0.443		0.351		0.356		0.222	0.21	0.153	0.217	0.453	0.345	0.371	0.385
[truncated: 342 more columns]
